# Supplementary material for: Chemical Composition, Antioxidant, and Antibiofilm Properties of Essential Oil from Thymus capitatus Plants Organically Cultured on the Greek Island of Lemnos
Source: Molecules. 2023 Jan 24;28(3):1154. doi: 10.3390/molecules28031154 (PMC9919994; doi:10.3390/molecules28031154)
Supplement: Supplementary file 1 [file molecules-28-01154-s001.zip]

Archive with 1 entries (1 files):
- molecules-2152915-supplementary.pdf
